# Supplementary material for: Diversity and evolution of B-family DNA polymerases
Source: Nucleic Acids Res. 2020 Sep 25;48(18):10142–56. doi: 10.1093/nar/gkaa760 (PMC7544198; doi:10.1093/nar/gkaa760)
Supplement: gkaa760_Supplemental_Files [file gkaa760_supplemental_files.zip]

Archive with 2 entries (2 files):
- Supplementary_Figures.docx
- Supplementary_Tables_S1-S9.xlsx
